# Supplementary material for: Deep learning using electroencephalogram (EEG) data for diagnosing and predicting SSRI response in major depressive disorder
Source: Commun Med (Lond). 2026 Mar 23;6:159. doi: 10.1038/s43856-026-01394-z (PMC13009148; doi:10.1038/s43856-026-01394-z)
Supplement: Supplementary file 7 — Supplementary Data 4 [file 43856_2026_1394_MOESM7_ESM.csv]

x	y	R	G	B
0	0	223	223	254
1	0	198	198	253
2	0	198	199	253
3	0	201	201	254
4	0	205	204	253
5	0	206	206	254
6	0	203	203	254
7	0	200	200	254
8	0	198	198	253
9	0	199	199	254
10	0	200	200	254
11	0	201	201	254
12	0	201	201	254
13	0	199	199	254
14	0	198	198	254
15	0	197	197	254
16	0	198	198	254
17	0	200	200	254
18	0	200	201	254
19	0	201	201	254
20	0	201	201	254
21	0	207	207	253
22	0	217	217	253
23	0	224	224	254
24	0	227	227	254
25	0	225	226	255
26	0	222	223	254
27	0	219	219	254
28	0	214	215	253
29	0	211	211	253
30	0	207	208	254
31	0	204	204	254
32	0	202	202	254
33	0	198	198	254
34	0	197	197	254
35	0	197	197	254
36	0	197	197	254
37	0	197	197	254
38	0	197	197	254
39	0	197	197	254
40	0	197	197	254
41	0	197	197	254
42	0	197	197	254
43	0	197	198	254
44	0	199	199	254
45	0	200	201	254
46	0	202	202	254
47	0	201	201	254
48	0	199	200	254
49	0	198	198	253
50	0	197	197	254
51	0	197	197	254
52	0	197	197	254
53	0	197	197	254
54	0	197	197	254
55	0	197	197	254
56	0	197	198	254
57	0	198	198	254
58	0	199	199	254
59	0	202	202	254
60	0	202	202	254
61	0	199	199	254
62	0	198	198	254
63	0	201	202	254
64	0	205	206	253
65	0	211	211	253
66	0	216	216	253
67	0	220	220	254
68	0	224	224	254
69	0	229	229	254
70	0	230	230	254
71	0	226	226	254
72	0	222	221	255
73	0	216	217	254
74	0	211	211	253
75	0	206	206	253
76	0	203	202	253
77	0	200	201	254
78	0	197	197	254
79	0	197	197	254
80	0	197	197	254
81	0	198	198	254
82	0	201	201	254
83	0	204	204	253
84	0	205	205	253
85	0	203	203	254
86	0	204	205	253
87	0	214	214	253
88	0	223	223	254
89	0	224	224	254
90	0	219	219	254
91	0	217	218	253
92	0	224	224	255
93	0	231	231	255
94	0	235	235	255
95	0	231	232	255
96	0	226	227	254
97	0	225	225	254
98	0	224	224	255
99	0	221	221	254
100	0	214	214	252
101	0	206	206	253
102	0	202	202	254
103	0	202	202	254
104	0	202	202	254
105	0	201	201	254
106	0	202	202	254
107	0	207	206	254
108	0	219	219	254
109	0	233	233	255
110	0	244	243	255
111	0	248	249	254
112	0	251	251	253
113	0	254	249	249
114	0	254	245	245
115	0	253	243	243
116	0	253	248	248
117	0	248	248	253
118	0	241	241	255
119	0	233	233	255
120	0	223	224	254
121	0	212	212	253
122	0	205	205	253
123	0	205	205	253
124	0	211	211	253
125	0	217	217	254
126	0	220	221	254
127	0	221	221	254
128	0	221	221	254
129	0	223	224	254
130	0	231	231	255
131	0	241	241	255
132	0	245	245	255
133	0	244	244	254
134	0	240	241	255
135	0	239	239	255
136	0	237	238	255
137	0	235	235	255
138	0	234	234	255
139	0	233	233	254
140	0	230	230	254
141	0	225	225	254
142	0	221	222	255
143	0	222	222	254
144	0	225	225	254
145	0	225	225	254
146	0	222	223	254
147	0	219	219	254
148	0	219	220	254
149	0	222	222	254
150	0	220	221	254
151	0	217	217	253
152	0	217	218	253
153	0	226	226	254
154	0	234	234	255
155	0	239	239	255
156	0	240	240	255
157	0	240	240	255
158	0	240	240	255
159	0	238	238	254
160	0	233	233	254
161	0	229	229	254
162	0	224	225	254
163	0	218	218	252
164	0	210	210	253
165	0	202	203	254
166	0	199	200	254
167	0	199	199	254
168	0	198	199	253
169	0	197	197	253
170	0	197	197	254
171	0	197	197	253
172	0	198	198	253
173	0	200	200	254
174	0	203	203	253
175	0	205	206	253
176	0	209	210	253
177	0	214	215	253
178	0	218	219	254
179	0	222	222	254
180	0	222	223	255
181	0	218	219	253
182	0	212	213	253
183	0	206	206	253
184	0	202	203	254
185	0	199	199	254
186	0	197	197	253
187	0	197	198	253
188	0	198	199	254
189	0	199	199	254
190	0	198	199	254
191	0	200	200	254
192	0	205	205	253
193	0	209	209	253
194	0	209	209	254
195	0	204	205	253
196	0	202	202	253
197	0	200	200	254
198	0	198	198	254
199	0	197	197	253
200	0	197	197	253
201	0	197	197	253
202	0	197	197	254
203	0	197	197	254
204	0	197	197	253
205	0	197	197	254
206	0	197	197	254
207	0	198	198	254
208	0	199	199	254
209	0	199	199	254
210	0	198	198	254
211	0	198	198	254
212	0	198	198	254
213	0	198	198	253
214	0	197	198	253
215	0	197	197	253
216	0	197	197	253
217	0	199	199	254
218	0	200	201	254
219	0	201	201	254
220	0	200	201	254
221	0	201	201	254
222	0	202	202	254
223	0	203	203	254
224	0	205	206	253
225	0	208	208	253
226	0	209	210	253
227	0	210	210	253
228	0	210	211	253
229	0	208	209	253
230	0	206	206	253
231	0	204	205	253
232	0	203	203	253
233	0	203	203	254
234	0	202	202	254
235	0	202	202	254
236	0	202	202	254
237	0	202	202	254
238	0	201	202	254
239	0	200	201	254
240	0	200	200	254
241	0	200	201	254
242	0	202	203	254
243	0	205	205	253
244	0	206	207	253
245	0	207	208	253
246	0	207	208	253
247	0	207	208	253
248	0	207	208	253
249	0	207	206	253
250	0	205	206	254
251	0	204	204	253
252	0	202	202	254
253	0	199	200	254
254	0	198	198	254
255	0	198	198	253
256	0	197	197	253
257	0	198	198	253
258	0	199	199	254
259	0	201	201	254
260	0	202	203	254
261	0	203	203	254
262	0	203	203	254
263	0	202	202	253
264	0	200	201	254
265	0	199	199	254
266	0	198	199	254
267	0	198	199	253
268	0	200	200	254
269	0	202	202	254
270	0	202	203	254
271	0	203	204	253
272	0	204	204	253
273	0	204	204	253
274	0	202	203	254
275	0	200	201	254
276	0	199	199	254
277	0	200	200	254
278	0	201	201	254
279	0	202	202	254
280	0	202	202	254
281	0	202	202	254
282	0	202	202	254
283	0	202	202	254
284	0	202	202	254
285	0	202	202	254
286	0	202	202	254
287	0	202	202	254
288	0	202	202	254
289	0	201	201	254
290	0	201	201	254
291	0	200	201	254
292	0	200	201	254
293	0	200	200	254
294	0	199	200	254
295	0	199	199	254
296	0	200	200	254
297	0	201	201	254
298	0	201	201	254
299	0	200	201	254
300	0	199	200	254
301	0	199	199	254
302	0	198	199	254
303	0	198	199	254
304	0	198	198	254
305	0	198	198	254
306	0	197	197	253
307	0	197	197	254
308	0	197	197	253
309	0	197	197	253
310	0	198	198	254
311	0	198	198	254
312	0	198	199	254
313	0	199	199	254
314	0	199	199	255
315	0	198	199	254
316	0	197	198	253
317	0	197	198	253
318	0	198	199	254
319	0	200	201	254
320	0	201	202	254
321	0	201	201	254
322	0	200	200	254
323	0	198	198	254
324	0	197	197	253
325	0	198	198	254
326	0	198	198	253
327	0	199	199	254
328	0	199	199	254
329	0	200	201	254
330	0	200	201	254
331	0	199	199	254
332	0	197	198	253
333	0	197	197	252
334	0	197	197	252
335	0	197	197	252
336	0	197	197	252
337	0	197	197	253
338	0	197	198	254
339	0	198	198	254
340	0	198	198	254
341	0	197	197	253
342	0	197	197	252
343	0	197	197	252
344	0	197	198	253
345	0	198	198	254
346	0	198	198	254
347	0	198	198	254
348	0	198	199	254
349	0	198	198	254
350	0	198	198	254
351	0	197	197	252
352	0	197	197	252
353	0	197	197	252
354	0	197	197	252
355	0	196	197	252
356	0	197	197	252
357	0	197	197	252
358	0	197	197	253
359	0	196	197	252
360	0	197	197	252
361	0	197	197	252
362	0	198	198	253
363	0	199	199	254
364	0	199	200	254
365	0	201	201	254
366	0	202	202	254
367	0	203	203	254
368	0	203	203	254
369	0	202	203	254
370	0	202	202	254
371	0	201	201	254
372	0	201	201	254
373	0	201	202	254
374	0	202	202	254
375	0	202	202	254
376	0	201	201	254
377	0	200	201	254
378	0	199	200	254
379	0	199	199	254
380	0	198	199	254
381	0	198	198	253
382	0	198	198	254
383	0	198	198	254
384	0	199	199	254
385	0	200	200	254
386	0	201	202	254
387	0	203	204	254
388	0	205	205	253
389	0	208	207	253
390	0	211	211	253
391	0	211	212	253
392	0	209	210	253
393	0	206	207	253
394	0	206	206	253
395	0	208	209	253
396	0	213	213	253
397	0	222	222	253
398	0	251	251	255
399	0	255	255	255
0	1	183	184	252
1	1	129	129	251
2	1	129	129	254
3	1	135	135	255
4	1	144	144	252
5	1	147	147	251
6	1	141	140	254
7	1	133	133	255
8	1	129	129	254
9	1	131	131	255
10	1	134	134	255
11	1	136	136	255
12	1	135	135	255
13	1	131	131	255
14	1	128	128	254
15	1	127	127	254
16	1	129	129	254
17	1	133	133	255
18	1	135	135	255
19	1	135	135	255
20	1	136	136	255
21	1	149	149	251
22	1	171	170	252
23	1	186	186	253
24	1	193	193	254
25	1	190	190	254
26	1	182	183	252
27	1	175	175	253
28	1	166	166	250
29	1	158	158	249
30	1	150	151	251
31	1	144	144	253
32	1	137	136	254
33	1	129	129	255
34	1	127	127	254
35	1	127	127	254
36	1	127	127	254
37	1	127	127	254
38	1	127	127	254
39	1	127	127	254
40	1	127	127	254
41	1	127	127	254
42	1	127	127	254
43	1	127	128	254
44	1	130	130	255
45	1	134	134	255
46	1	136	136	255
47	1	135	135	255
48	1	132	132	255
49	1	128	128	254
50	1	127	127	254
51	1	127	127	254
52	1	127	127	254
53	1	127	127	254
54	1	127	127	254
55	1	127	127	253
56	1	128	128	254
57	1	129	129	254
58	1	130	130	255
59	1	138	138	254
60	1	138	138	254
61	1	130	130	254
62	1	128	128	254
63	1	135	135	254
64	1	147	147	251
65	1	158	158	249
66	1	168	168	251
67	1	178	178	253
68	1	188	189	252
69	1	198	198	252
70	1	201	201	251
71	1	191	191	253
72	1	181	181	255
73	1	170	170	252
74	1	157	157	249
75	1	147	147	251
76	1	140	140	254
77	1	133	133	255
78	1	128	128	254
79	1	127	127	254
80	1	127	127	254
81	1	128	128	254
82	1	134	134	255
83	1	143	143	253
84	1	145	145	253
85	1	140	140	254
86	1	143	143	253
87	1	164	164	251
88	1	184	184	254
89	1	186	186	252
90	1	176	176	252
91	1	172	172	252
92	1	186	186	254
93	1	204	204	254
94	1	210	210	254
95	1	204	204	253
96	1	193	193	253
97	1	188	188	253
98	1	186	187	252
99	1	178	178	252
100	1	164	163	249
101	1	147	147	252
102	1	139	139	254
103	1	138	138	254
104	1	136	137	255
105	1	135	135	255
106	1	137	137	255
107	1	147	147	252
108	1	176	176	252
109	1	207	207	254
110	1	231	230	255
111	1	241	242	254
112	1	247	246	251
113	1	250	241	242
114	1	233	213	214
115	1	226	204	205
116	1	243	232	234
117	1	241	240	253
118	1	224	224	254
119	1	208	208	253
120	1	186	186	253
121	1	161	161	250
122	1	145	145	252
123	1	146	146	252
124	1	158	158	249
125	1	172	172	252
126	1	179	179	253
127	1	181	180	251
128	1	179	180	251
129	1	186	186	253
130	1	204	203	254
131	1	223	223	254
132	1	234	233	255
133	1	231	231	255
134	1	224	224	255
135	1	221	221	253
136	1	217	217	253
137	1	210	210	255
138	1	208	208	255
139	1	207	207	254
140	1	201	201	252
141	1	190	189	253
142	1	181	180	252
143	1	183	183	252
144	1	189	190	254
145	1	190	190	254
146	1	183	183	253
147	1	176	176	254
148	1	177	177	254
149	1	181	182	252
150	1	178	179	252
151	1	171	171	251
152	1	171	172	251
153	1	189	189	253
154	1	210	210	253
155	1	222	221	254
156	1	223	223	255
157	1	223	223	255
158	1	222	222	254
159	1	216	217	252
160	1	207	207	253
161	1	197	197	252
162	1	188	188	253
163	1	174	174	252
164	1	156	156	250
165	1	139	140	253
166	1	133	133	255
167	1	131	132	255
168	1	129	129	254
169	1	127	127	254
170	1	127	127	254
171	1	127	127	254
172	1	128	128	254
173	1	133	133	255
174	1	139	139	253
175	1	146	146	252
176	1	154	154	249
177	1	164	164	249
178	1	173	173	252
179	1	181	181	251
180	1	183	183	251
181	1	175	175	253
182	1	161	161	249
183	1	148	148	251
184	1	138	138	254
185	1	130	130	254
186	1	127	127	254
187	1	127	127	254
188	1	129	129	255
189	1	129	129	255
190	1	129	129	255
191	1	133	133	255
192	1	145	145	252
193	1	154	154	250
194	1	152	152	250
195	1	144	144	252
196	1	138	137	254
197	1	132	132	255
198	1	128	128	254
199	1	127	127	254
200	1	127	127	254
201	1	127	127	253
202	1	127	127	254
203	1	127	127	253
204	1	127	127	253
205	1	127	127	253
206	1	127	127	254
207	1	128	128	254
208	1	130	130	255
209	1	131	131	255
210	1	129	129	255
211	1	129	129	255
212	1	129	129	254
213	1	128	128	254
214	1	127	127	254
215	1	127	127	254
216	1	127	127	254
217	1	130	130	255
218	1	133	134	255
219	1	135	135	255
220	1	135	135	255
221	1	135	135	255
222	1	137	137	255
223	1	141	141	254
224	1	146	146	251
225	1	150	150	251
226	1	154	154	249
227	1	155	156	249
228	1	157	157	249
229	1	152	152	250
230	1	148	148	251
231	1	143	144	252
232	1	141	141	253
233	1	139	139	254
234	1	138	138	254
235	1	138	138	255
236	1	138	138	254
237	1	137	138	254
238	1	136	136	255
239	1	134	134	255
240	1	133	132	255
241	1	134	134	255
242	1	138	138	254
243	1	143	144	253
244	1	147	148	251
245	1	149	149	251
246	1	150	150	250
247	1	149	149	251
248	1	149	149	251
249	1	148	148	251
250	1	146	146	252
251	1	142	142	253
252	1	137	137	254
253	1	132	132	255
254	1	129	129	254
255	1	128	128	254
256	1	127	127	254
257	1	128	128	254
258	1	132	132	255
259	1	135	135	255
260	1	139	139	254
261	1	140	140	254
262	1	140	140	254
263	1	138	138	254
264	1	134	135	255
265	1	131	131	255
266	1	129	129	255
267	1	130	130	255
268	1	133	133	255
269	1	137	137	255
270	1	139	139	254
271	1	141	142	254
272	1	144	144	253
273	1	143	143	253
274	1	138	138	254
275	1	134	134	255
276	1	132	132	255
277	1	134	134	255
278	1	136	136	255
279	1	137	137	254
280	1	137	137	254
281	1	137	138	254
282	1	137	137	255
283	1	137	137	255
284	1	137	138	255
285	1	137	138	255
286	1	137	138	255
287	1	137	138	255
288	1	137	137	254
289	1	136	136	255
290	1	135	135	255
291	1	135	135	255
292	1	134	134	255
293	1	133	133	255
294	1	132	132	255
295	1	132	132	255
296	1	133	133	255
297	1	135	135	255
298	1	135	135	255
299	1	134	134	255
300	1	132	132	255
301	1	130	130	255
302	1	129	129	255
303	1	129	129	255
304	1	129	129	255
305	1	129	129	254
306	1	127	127	254
307	1	127	127	254
308	1	127	127	254
309	1	127	127	254
310	1	129	129	254
311	1	129	129	255
312	1	129	129	255
313	1	131	131	255
314	1	131	131	255
315	1	129	129	255
316	1	128	128	254
317	1	127	127	254
318	1	130	130	255
319	1	134	134	255
320	1	136	136	255
321	1	135	136	255
322	1	132	132	255
323	1	128	128	254
324	1	127	127	254
325	1	128	128	254
326	1	129	129	255
327	1	131	131	255
328	1	132	132	255
329	1	134	134	255
330	1	134	134	255
331	1	131	131	255
332	1	128	128	254
333	1	127	127	254
334	1	127	127	253
335	1	127	127	253
336	1	127	127	254
337	1	127	127	253
338	1	127	128	254
339	1	128	129	254
340	1	128	129	254
341	1	127	127	254
342	1	127	127	254
343	1	127	127	254
344	1	127	127	254
345	1	128	129	254
346	1	129	129	255
347	1	128	128	255
348	1	129	129	255
349	1	129	129	255
350	1	128	128	254
351	1	127	127	254
352	1	127	127	253
353	1	127	127	254
354	1	127	127	254
355	1	127	127	253
356	1	127	127	254
357	1	127	127	254
358	1	127	127	253
359	1	126	127	253
360	1	127	127	254
361	1	127	127	254
362	1	128	128	254
363	1	131	131	255
364	1	133	133	255
365	1	135	135	255
366	1	137	137	254
367	1	140	139	254
368	1	141	141	254
369	1	140	140	254
370	1	137	137	254
371	1	135	135	255
372	1	135	135	255
373	1	136	136	254
374	1	137	137	254
375	1	137	137	254
376	1	136	136	255
377	1	134	134	255
378	1	132	132	255
379	1	130	130	255
380	1	129	129	255
381	1	129	129	254
382	1	129	129	254
383	1	129	129	255
384	1	130	130	255
385	1	133	133	255
386	1	136	136	255
387	1	140	140	253
388	1	145	145	252
389	1	150	150	251
390	1	157	156	249
391	1	158	159	248
392	1	155	155	250
393	1	148	148	251
394	1	147	147	251
395	1	151	151	250
396	1	162	162	249
397	1	182	181	250
398	1	245	245	253
399	1	255	255	255
0	2	182	182	252
1	2	125	125	251
2	2	125	125	255
3	2	132	132	255
4	2	141	141	252
5	2	144	144	251
6	2	138	138	254
7	2	130	130	255
8	2	126	126	255
9	2	127	127	255
10	2	131	131	255
11	2	132	132	255
12	2	132	132	255
13	2	128	128	255
14	2	125	125	255
15	2	123	123	255
16	2	126	126	255
17	2	130	130	255
18	2	132	132	255
19	2	132	132	255
20	2	133	133	255
21	2	146	146	251
22	2	168	169	251
23	2	184	184	252
24	2	191	191	253
25	2	188	188	254
26	2	181	181	252
27	2	172	172	254
28	2	164	163	249
29	2	156	155	248
30	2	147	147	250
31	2	141	141	252
32	2	133	133	254
33	2	126	126	255
34	2	123	123	255
35	2	123	123	255
36	2	123	123	255
37	2	123	123	255
38	2	123	123	255
39	2	123	123	255
40	2	123	123	255
41	2	123	123	255
42	2	123	123	255
43	2	123	123	255
44	2	127	127	255
45	2	131	131	255
46	2	133	133	255
47	2	132	132	255
48	2	129	129	255
49	2	124	124	255
50	2	123	123	255
51	2	123	123	255
52	2	123	123	255
53	2	123	123	255
54	2	123	123	255
55	2	123	123	255
56	2	124	124	255
57	2	125	125	255
58	2	127	127	255
59	2	135	135	254
60	2	135	135	254
61	2	126	126	255
62	2	125	125	255
63	2	132	132	255
64	2	144	144	251
65	2	155	155	249
66	2	166	166	251
67	2	175	175	253
68	2	186	186	253
69	2	197	197	252
70	2	200	199	251
71	2	189	189	253
72	2	178	178	254
73	2	168	168	252
74	2	154	155	249
75	2	144	144	251
76	2	137	137	254
77	2	130	130	255
78	2	124	124	255
79	2	123	123	255
80	2	123	123	255
81	2	124	124	255
82	2	131	131	255
83	2	141	141	252
84	2	142	142	252
85	2	137	137	254
86	2	140	140	253
87	2	162	162	251
88	2	182	182	253
89	2	184	184	252
90	2	174	174	253
91	2	170	170	252
92	2	184	184	253
93	2	202	202	254
94	2	209	209	253
95	2	203	202	253
96	2	191	191	253
97	2	186	186	253
98	2	185	184	252
99	2	176	176	252
100	2	160	161	249
101	2	144	144	251
102	2	136	136	254
103	2	135	135	255
104	2	133	133	255
105	2	132	132	255
106	2	133	133	255
107	2	145	145	251
108	2	173	173	252
109	2	206	206	254
110	2	230	230	255
111	2	241	241	254
112	2	247	246	252
113	2	238	228	229
114	2	228	207	207
115	2	234	214	213
116	2	225	214	216
117	2	237	236	249
118	2	223	223	255
119	2	207	207	254
120	2	184	184	253
121	2	159	159	250
122	2	142	142	252
123	2	143	143	251
124	2	155	155	248
125	2	169	169	251
126	2	177	176	251
127	2	178	178	250
128	2	177	177	251
129	2	184	184	252
130	2	203	202	254
131	2	222	222	254
132	2	233	233	255
133	2	230	230	255
134	2	224	224	255
135	2	220	220	254
136	2	216	216	252
137	2	209	209	253
138	2	206	206	255
139	2	205	206	255
140	2	200	199	252
141	2	188	187	252
142	2	179	178	252
143	2	180	181	251
144	2	188	187	254
145	2	188	188	254
146	2	181	181	251
147	2	174	174	254
148	2	175	175	252
149	2	180	179	252
150	2	176	177	252
151	2	168	168	252
152	2	170	169	252
153	2	187	187	254
154	2	208	208	253
155	2	221	221	254
156	2	222	222	255
157	2	222	222	255
158	2	221	221	254
159	2	215	216	252
160	2	206	206	254
161	2	196	196	252
162	2	186	186	254
163	2	172	172	253
164	2	153	153	249
165	2	136	136	253
166	2	129	129	255
167	2	128	128	255
168	2	126	126	255
169	2	123	123	255
170	2	123	123	255
171	2	123	123	255
172	2	124	124	255
173	2	130	130	255
174	2	136	136	254
175	2	143	143	252
176	2	152	152	249
177	2	161	162	249
178	2	171	171	253
179	2	179	179	251
180	2	181	180	251
181	2	173	173	253
182	2	158	158	249
183	2	145	145	251
184	2	135	135	254
185	2	126	126	255
186	2	123	123	255
187	2	123	123	255
188	2	125	125	255
189	2	126	126	255
190	2	126	126	255
191	2	130	130	255
192	2	142	142	252
193	2	150	150	249
194	2	149	149	250
195	2	141	141	252
196	2	134	134	254
197	2	129	129	255
198	2	124	124	255
199	2	123	123	255
200	2	123	123	255
201	2	123	123	255
202	2	123	123	255
203	2	123	123	255
204	2	123	123	255
205	2	123	123	255
206	2	123	123	255
207	2	125	125	255
208	2	127	127	255
209	2	127	127	255
210	2	126	126	255
211	2	125	125	255
212	2	125	125	255
213	2	124	124	255
214	2	123	123	255
215	2	123	123	255
216	2	123	123	255
217	2	127	127	255
218	2	130	130	255
219	2	132	132	255
220	2	132	132	255
221	2	132	132	255
222	2	133	133	255
223	2	138	138	253
224	2	143	143	251
225	2	147	147	250
226	2	152	152	248
227	2	153	153	248
228	2	154	154	248
229	2	150	150	249
230	2	144	144	251
231	2	140	140	253
232	2	138	138	253
233	2	136	136	254
234	2	135	135	255
235	2	135	135	255
236	2	135	135	255
237	2	134	134	254
238	2	133	133	255
239	2	131	131	255
240	2	129	129	255
241	2	131	131	255
242	2	135	135	254
243	2	140	140	252
244	2	145	145	251
245	2	146	146	251
246	2	147	147	250
247	2	146	146	251
248	2	146	146	251
249	2	145	145	251
250	2	143	143	251
251	2	140	140	253
252	2	133	133	254
253	2	128	128	255
254	2	126	126	255
255	2	125	125	255
256	2	123	123	255
257	2	125	125	255
258	2	129	129	255
259	2	132	132	255
260	2	136	136	254
261	2	137	137	255
262	2	137	137	255
263	2	135	135	255
264	2	131	131	255
265	2	128	128	255
266	2	126	126	255
267	2	126	126	255
268	2	130	130	255
269	2	133	134	255
270	2	137	137	254
271	2	139	139	254
272	2	141	141	253
273	2	139	139	253
274	2	135	135	254
275	2	131	131	255
276	2	129	129	255
277	2	131	131	255
278	2	132	132	255
279	2	134	134	254
280	2	134	134	255
281	2	134	135	255
282	2	135	135	255
283	2	135	135	255
284	2	135	135	255
285	2	134	134	255
286	2	135	135	255
287	2	134	134	255
288	2	134	134	255
289	2	132	132	255
290	2	132	132	255
291	2	132	132	255
292	2	132	132	255
293	2	130	130	255
294	2	129	129	255
295	2	129	129	255
296	2	130	130	255
297	2	132	132	255
298	2	132	132	255
299	2	131	131	255
300	2	129	129	255
301	2	127	127	255
302	2	126	126	255
303	2	125	125	255
304	2	125	125	255
305	2	125	125	255
306	2	123	123	255
307	2	123	123	255
308	2	123	123	255
309	2	123	123	255
310	2	125	125	255
311	2	126	126	255
312	2	126	126	255
313	2	128	128	255
314	2	128	128	255
315	2	126	126	255
316	2	124	124	255
317	2	123	123	255
318	2	126	126	255
319	2	131	131	255
320	2	133	133	255
321	2	132	132	255
322	2	130	130	255
323	2	125	125	255
324	2	123	123	255
325	2	125	125	255
326	2	126	126	255
327	2	127	127	255
328	2	129	129	255
329	2	131	131	255
330	2	131	131	255
331	2	128	128	255
332	2	124	124	255
333	2	123	123	255
334	2	123	123	255
335	2	123	123	255
336	2	123	123	255
337	2	123	123	255
338	2	124	124	255
339	2	125	125	255
340	2	125	125	255
341	2	124	124	255
342	2	123	123	255
343	2	123	123	255
344	2	123	123	255
345	2	125	125	255
346	2	125	125	255
347	2	125	125	255
348	2	125	125	255
349	2	125	125	255
350	2	125	125	255
351	2	123	123	255
352	2	123	123	255
353	2	123	123	255
354	2	123	123	255
355	2	123	123	255
356	2	123	123	255
357	2	123	123	255
358	2	123	123	255
359	2	123	123	255
360	2	123	123	255
361	2	123	123	255
362	2	124	124	255
363	2	128	128	255
364	2	130	130	255
365	2	132	132	255
366	2	134	134	255
367	2	137	137	255
368	2	138	138	254
369	2	136	137	254
370	2	133	133	255
371	2	132	132	255
372	2	132	132	255
373	2	133	133	255
374	2	135	135	254
375	2	134	134	254
376	2	132	132	255
377	2	131	131	255
378	2	129	129	255
379	2	126	126	255
380	2	126	126	255
381	2	125	125	255
382	2	125	125	255
383	2	125	125	255
384	2	127	127	255
385	2	130	130	255
386	2	133	133	255
387	2	137	137	254
388	2	141	141	252
389	2	147	147	250
390	2	154	154	248
391	2	156	156	247
392	2	152	152	248
393	2	145	145	251
394	2	144	144	251
395	2	148	148	250
396	2	159	159	249
397	2	177	177	248
398	2	241	241	250
399	2	255	255	255
0	3	182	182	251
1	3	125	125	251
2	3	125	125	255
3	3	132	132	255
4	3	140	140	252
5	3	144	144	251
6	3	138	138	253
7	3	130	130	255
8	3	126	126	255
9	3	128	128	255
10	3	131	131	255
11	3	133	133	255
12	3	132	132	255
13	3	128	128	255
14	3	125	125	255
15	3	123	123	255
16	3	125	125	255
17	3	130	130	255
18	3	132	132	255
19	3	132	132	255
20	3	133	133	255
21	3	146	146	251
22	3	168	168	252
23	3	184	184	252
24	3	191	191	252
25	3	188	188	254
26	3	180	181	251
27	3	172	172	253
28	3	164	164	250
29	3	156	156	248
30	3	148	148	250
31	3	141	141	253
32	3	133	133	255
33	3	126	126	255
34	3	123	123	255
35	3	123	123	255
36	3	123	123	255
37	3	123	123	255
38	3	123	123	255
39	3	123	123	255
40	3	123	123	255
41	3	123	123	255
42	3	123	123	255
43	3	123	123	255
44	3	127	127	255
45	3	131	131	255
46	3	133	133	255
47	3	132	132	255
48	3	129	129	255
49	3	125	125	255
50	3	123	123	255
51	3	123	123	255
52	3	123	123	255
53	3	123	123	255
54	3	123	123	255
55	3	123	123	255
56	3	124	124	255
57	3	125	125	255
58	3	127	127	255
59	3	135	135	254
60	3	135	135	254
61	3	127	127	255
62	3	125	125	255
63	3	132	132	255
64	3	144	144	251
65	3	154	154	248
66	3	166	166	251
67	3	175	176	254
68	3	186	186	253
69	3	197	197	251
70	3	200	199	252
71	3	189	189	253
72	3	179	179	252
73	3	168	168	252
74	3	155	155	248
75	3	144	144	251
76	3	137	137	254
77	3	130	130	255
78	3	124	124	255
79	3	123	123	255
80	3	123	123	255
81	3	124	124	255
82	3	132	132	255
83	3	140	140	252
84	3	142	142	252
85	3	137	137	254
86	3	140	140	252
87	3	162	161	250
88	3	182	182	253
89	3	184	184	252
90	3	174	174	253
91	3	170	170	252
92	3	184	184	253
93	3	203	202	254
94	3	209	209	253
95	3	202	202	253
96	3	191	191	253
97	3	186	186	253
98	3	185	184	252
99	3	176	176	253
100	3	161	160	249
101	3	145	145	251
102	3	136	136	255
103	3	135	135	255
104	3	133	133	255
105	3	132	132	255
106	3	134	134	255
107	3	145	145	251
108	3	173	173	253
109	3	203	204	252
110	3	222	221	245
111	3	237	237	249
112	3	242	241	246
113	3	225	215	216
114	3	243	222	222
115	3	252	231	231
116	3	227	216	218
117	3	222	221	234
118	3	221	221	252
119	3	206	206	254
120	3	184	184	253
121	3	159	159	250
122	3	142	142	252
123	3	143	143	251
124	3	156	155	248
125	3	169	169	251
126	3	177	177	251
127	3	178	179	250
128	3	177	177	251
129	3	184	184	253
130	3	200	200	251
131	3	207	207	237
132	3	215	215	236
133	3	227	227	251
134	3	224	224	255
135	3	220	220	254
136	3	216	216	251
137	3	209	209	253
138	3	206	206	255
139	3	205	206	255
140	3	199	200	253
141	3	188	187	253
142	3	179	178	251
143	3	181	181	251
144	3	187	187	255
145	3	188	188	254
146	3	181	181	252
147	3	174	175	253
148	3	176	175	253
149	3	179	180	250
150	3	176	177	253
151	3	168	168	251
152	3	170	170	252
153	3	187	187	254
154	3	209	209	252
155	3	221	221	254
156	3	222	222	255
157	3	222	222	255
158	3	221	221	254
159	3	216	216	252
160	3	206	206	253
161	3	196	196	252
162	3	185	185	253
163	3	171	172	252
164	3	153	153	249
165	3	136	136	253
166	3	129	129	255
167	3	128	128	255
168	3	126	126	255
169	3	123	123	255
170	3	123	123	255
171	3	123	123	255
172	3	124	124	255
173	3	130	130	255
174	3	135	135	254
175	3	142	142	252
176	3	152	152	248
177	3	161	161	249
178	3	171	171	253
179	3	179	179	251
180	3	181	181	251
181	3	172	172	253
182	3	159	158	249
183	3	145	145	251
184	3	135	135	254
185	3	126	126	255
186	3	123	123	255
187	3	123	123	255
188	3	125	125	255
189	3	126	126	255
190	3	126	126	255
191	3	130	130	255
192	3	142	142	251
193	3	150	150	249
194	3	149	149	249
195	3	142	142	252
196	3	134	134	254
197	3	129	129	255
198	3	124	124	255
199	3	123	123	255
200	3	123	123	255
201	3	123	123	255
202	3	123	123	255
203	3	123	123	255
204	3	123	123	255
205	3	123	123	255
206	3	123	123	255
207	3	125	125	255
208	3	127	127	255
209	3	127	127	255
210	3	126	126	255
211	3	125	125	255
212	3	126	126	255
213	3	124	124	255
214	3	123	123	255
215	3	123	123	255
216	3	123	123	255
217	3	127	127	255
218	3	130	130	255
219	3	132	132	255
220	3	132	132	255
221	3	132	132	255
222	3	134	134	255
223	3	138	138	253
224	3	143	143	252
225	3	147	147	250
226	3	152	152	248
227	3	153	153	248
228	3	154	154	248
229	3	150	150	249
230	3	144	144	251
231	3	140	140	252
232	3	139	139	253
233	3	137	137	254
234	3	135	135	254
235	3	135	135	254
236	3	135	135	254
237	3	134	134	254
238	3	133	133	255
239	3	131	131	255
240	3	129	129	255
241	3	131	131	255
242	3	135	135	254
243	3	140	140	253
244	3	144	144	252
245	3	146	146	251
246	3	147	147	250
247	3	146	146	251
248	3	146	146	251
249	3	145	145	251
250	3	143	143	252
251	3	140	140	253
252	3	133	133	255
253	3	128	128	255
254	3	126	126	255
255	3	125	125	255
256	3	123	123	255
257	3	125	125	255
258	3	128	128	255
259	3	132	132	255
260	3	136	136	255
261	3	137	137	255
262	3	137	137	255
263	3	135	135	255
264	3	131	131	255
265	3	128	128	255
266	3	126	126	255
267	3	126	126	255
268	3	130	130	255
269	3	134	134	255
270	3	137	137	254
271	3	138	138	254
272	3	141	141	253
273	3	139	139	254
274	3	136	136	254
275	3	130	130	255
276	3	129	129	255
277	3	131	131	255
278	3	132	132	255
279	3	134	134	254
280	3	134	134	254
281	3	134	134	255
282	3	135	135	255
283	3	135	135	255
284	3	135	135	255
285	3	135	135	255
286	3	135	135	255
287	3	134	134	255
288	3	135	135	255
289	3	133	133	255
290	3	132	132	255
291	3	132	132	255
292	3	132	132	255
293	3	130	130	255
294	3	129	129	255
295	3	129	129	255
296	3	131	131	255
297	3	132	132	255
298	3	132	132	255
299	3	130	130	255
300	3	129	129	255
301	3	127	127	255
302	3	125	125	255
303	3	125	125	255
304	3	125	125	255
305	3	125	125	255
306	3	123	123	255
307	3	123	123	255
308	3	123	123	255
309	3	123	123	255
310	3	125	125	255
311	3	125	125	255
312	3	126	126	255
313	3	128	128	255
314	3	128	128	255
315	3	126	126	255
316	3	124	124	255
317	3	123	123	255
318	3	126	126	255
319	3	131	131	255
320	3	133	133	255
321	3	132	132	255
322	3	129	129	255
323	3	125	125	255
324	3	123	123	255
325	3	125	125	255
326	3	126	126	255
327	3	128	128	255
328	3	129	129	255
329	3	131	131	255
330	3	130	130	255
331	3	128	128	255
332	3	124	124	255
333	3	123	123	255
334	3	123	123	255
335	3	123	123	255
336	3	123	123	255
337	3	123	123	255
338	3	124	124	255
339	3	125	125	255
340	3	125	125	255
341	3	124	124	255
342	3	123	123	255
343	3	123	123	255
344	3	123	123	255
345	3	125	125	255
346	3	125	125	255
347	3	125	125	255
348	3	125	125	255
349	3	126	126	255
350	3	124	124	255
351	3	123	123	255
352	3	123	123	255
353	3	123	123	255
354	3	123	123	255
355	3	123	123	255
356	3	123	123	255
357	3	123	123	255
358	3	123	123	255
359	3	123	123	255
360	3	123	123	255
361	3	123	123	255
362	3	124	124	255
363	3	128	128	255
364	3	130	130	255
365	3	132	132	255
366	3	134	134	255
367	3	136	136	255
368	3	138	138	254
369	3	136	136	254
370	3	133	133	255
371	3	132	132	255
372	3	132	132	255
373	3	133	133	255
374	3	134	134	254
375	3	134	134	254
376	3	132	132	255
377	3	131	131	255
378	3	129	129	255
379	3	127	127	255
380	3	126	126	255
381	3	125	125	255
382	3	125	125	255
383	3	126	126	255
384	3	127	127	255
385	3	130	130	255
386	3	133	133	255
387	3	137	137	254
388	3	142	142	252
389	3	147	147	250
390	3	154	154	248
391	3	156	156	247
392	3	152	152	249
393	3	145	145	251
394	3	144	144	251
395	3	149	149	250
396	3	160	160	249
397	3	178	177	248
398	3	241	241	250
399	3	255	255	255
0	4	182	182	252
1	4	125	125	251
2	4	125	125	255
3	4	132	132	255
4	4	140	141	253
5	4	144	144	251
6	4	137	137	253
7	4	130	130	255
8	4	126	126	255
9	4	127	127	255
10	4	130	130	255
11	4	133	133	255
12	4	132	132	255
13	4	128	128	255
14	4	125	125	255
15	4	123	123	255
16	4	126	126	255
17	4	129	129	255
18	4	132	132	255
19	4	132	132	255
20	4	133	133	255
21	4	146	146	251
22	4	168	169	252
23	4	184	184	253
24	4	191	191	252
25	4	188	188	254
26	4	181	181	251
27	4	172	172	252
28	4	164	164	250
29	4	155	155	248
30	4	148	148	250
31	4	141	141	253
32	4	133	133	255
33	4	126	126	255
34	4	123	123	255
35	4	123	123	255
36	4	123	123	255
37	4	123	123	255
38	4	123	123	255
39	4	123	123	255
40	4	123	123	255
41	4	123	123	255
42	4	123	123	255
43	4	123	123	255
44	4	127	127	255
45	4	131	131	255
46	4	133	133	255
47	4	132	132	255
48	4	129	129	255
49	4	125	125	255
50	4	123	123	255
51	4	123	123	255
52	4	123	123	255
53	4	123	123	255
54	4	123	123	255
55	4	123	123	255
56	4	124	124	255
57	4	126	126	255
58	4	127	127	255
59	4	134	134	254
60	4	135	135	254
61	4	127	127	255
62	4	125	125	255
63	4	132	132	254
64	4	144	144	251
65	4	155	155	248
66	4	166	166	252
67	4	175	176	253
68	4	186	186	253
69	4	197	197	252
70	4	200	199	253
71	4	189	189	253
72	4	178	179	252
73	4	168	168	252
74	4	155	155	249
75	4	144	144	252
76	4	137	137	253
77	4	130	130	255
78	4	124	124	255
79	4	123	123	255
80	4	123	123	255
81	4	124	124	255
82	4	131	131	254
83	4	140	140	252
84	4	142	142	252
85	4	137	137	254
86	4	140	140	252
87	4	162	162	250
88	4	181	182	252
89	4	183	184	252
90	4	174	174	252
91	4	170	170	252
92	4	183	182	252
93	4	191	191	243
94	4	200	200	244
95	4	201	202	252
96	4	191	191	253
97	4	186	186	253
98	4	185	185	252
99	4	177	176	252
100	4	161	160	249
101	4	144	145	251
102	4	136	136	254
103	4	135	135	255
104	4	133	133	255
105	4	132	132	255
106	4	133	133	255
107	4	145	145	251
108	4	171	171	250
109	4	183	184	232
110	4	202	203	226
111	4	216	216	228
112	4	219	217	223
113	4	234	223	224
114	4	254	233	233
115	4	255	232	232
116	4	245	234	236
117	4	217	215	228
118	4	197	198	229
119	4	185	185	232
120	4	180	181	249
121	4	159	159	250
122	4	142	142	252
123	4	143	143	251
124	4	155	155	249
125	4	170	170	253
126	4	177	177	252
127	4	178	178	250
128	4	177	178	251
129	4	184	184	252
130	4	186	186	237
131	4	197	197	227
132	4	210	211	230
133	4	206	206	229
134	4	218	218	248
135	4	218	218	251
136	4	215	215	250
137	4	209	210	252
138	4	204	204	252
139	4	194	195	243
140	4	189	189	243
141	4	187	187	251
142	4	179	178	251
143	4	181	181	250
144	4	183	183	250
145	4	184	184	250
146	4	181	181	251
147	4	175	175	253
148	4	175	175	252
149	4	179	179	251
150	4	176	177	252
151	4	168	168	251
152	4	170	170	252
153	4	187	187	253
154	4	198	199	243
155	4	201	201	233
156	4	207	206	238
157	4	209	209	240
158	4	203	203	236
159	4	197	197	234
160	4	194	194	242
161	4	193	192	248
162	4	185	185	252
163	4	171	172	252
164	4	153	153	249
165	4	136	136	254
166	4	129	129	255
167	4	128	128	255
168	4	126	126	255
169	4	123	123	255
170	4	123	123	255
171	4	123	123	255
172	4	124	124	255
173	4	130	130	255
174	4	136	136	254
175	4	143	143	252
176	4	152	152	248
177	4	161	161	248
178	4	171	171	253
179	4	179	179	251
180	4	181	180	251
181	4	173	173	253
182	4	158	158	249
183	4	145	145	251
184	4	135	135	254
185	4	126	126	255
186	4	123	123	255
187	4	123	123	255
188	4	125	125	255
189	4	126	126	255
190	4	126	126	255
191	4	130	130	255
192	4	142	142	251
193	4	150	150	249
194	4	149	149	250
195	4	142	142	252
196	4	134	134	255
197	4	129	129	255
198	4	125	125	255
199	4	123	123	255
200	4	123	123	255
201	4	123	123	255
202	4	123	123	255
203	4	123	123	255
204	4	123	123	255
205	4	123	123	255
206	4	123	123	255
207	4	125	125	255
208	4	127	127	255
209	4	127	127	255
210	4	126	126	255
211	4	126	126	255
212	4	126	126	255
213	4	124	124	255
214	4	123	123	255
215	4	123	123	255
216	4	123	123	255
217	4	127	127	255
218	4	130	130	255
219	4	132	132	255
220	4	132	132	255
221	4	132	132	255
222	4	134	134	255
223	4	138	138	253
224	4	143	143	252
225	4	148	148	250
226	4	152	152	249
227	4	153	153	248
228	4	154	154	248
229	4	151	151	249
230	4	145	145	251
231	4	140	140	252
232	4	139	139	253
233	4	136	136	254
234	4	134	134	254
235	4	135	135	254
236	4	135	135	255
237	4	134	134	255
238	4	133	133	255
239	4	131	131	255
240	4	129	129	255
241	4	131	131	255
242	4	135	135	254
243	4	140	140	253
244	4	144	144	252
245	4	146	146	251
246	4	147	147	251
247	4	146	146	251
248	4	146	146	251
249	4	145	145	251
250	4	143	143	252
251	4	140	140	253
252	4	133	133	254
253	4	128	128	255
254	4	126	126	255
255	4	125	125	255
256	4	123	123	255
257	4	125	125	255
258	4	128	128	255
259	4	132	132	255
260	4	136	136	255
261	4	137	137	255
262	4	137	137	255
263	4	135	135	255
264	4	131	131	255
265	4	128	128	255
266	4	126	126	255
267	4	126	126	255
268	4	130	130	255
269	4	134	134	255
270	4	136	136	255
271	4	139	139	254
272	4	141	141	253
273	4	139	139	253
274	4	136	136	254
275	4	131	131	255
276	4	129	129	255
277	4	130	130	255
278	4	132	132	255
279	4	134	134	254
280	4	134	134	254
281	4	135	135	255
282	4	135	135	255
283	4	135	135	255
284	4	134	134	255
285	4	135	135	255
286	4	135	135	255
287	4	134	134	255
288	4	135	135	255
289	4	133	133	255
290	4	132	132	255
291	4	132	132	255
292	4	132	132	255
293	4	130	130	255
294	4	129	129	255
295	4	128	128	255
296	4	130	130	255
297	4	132	132	255
298	4	132	132	255
299	4	130	130	255
300	4	129	129	255
301	4	127	127	255
302	4	126	126	255
303	4	125	125	255
304	4	126	126	255
305	4	125	125	255
306	4	123	123	255
307	4	123	123	255
308	4	123	123	255
309	4	123	123	255
310	4	125	125	255
311	4	126	126	255
312	4	126	126	255
313	4	127	127	255
314	4	128	128	255
315	4	126	126	255
316	4	124	124	255
317	4	123	123	255
318	4	126	126	255
319	4	131	131	255
320	4	133	133	255
321	4	132	132	255
322	4	129	129	255
323	4	125	125	255
324	4	123	123	255
325	4	125	125	255
326	4	125	125	255
327	4	127	127	255
328	4	129	129	255
329	4	131	131	255
330	4	131	131	255
331	4	128	128	255
332	4	124	124	255
333	4	123	123	255
334	4	123	123	255
335	4	123	123	255
336	4	123	123	255
337	4	123	123	255
338	4	124	124	255
339	4	126	126	255
340	4	126	126	255
341	4	124	124	255
342	4	123	123	255
343	4	123	123	255
344	4	123	123	255
345	4	125	125	255
346	4	125	125	255
347	4	125	125	255
348	4	126	126	255
349	4	126	126	255
350	4	124	124	255
351	4	123	123	255
352	4	123	123	255
353	4	123	123	255
354	4	123	123	255
355	4	123	123	255
356	4	123	123	255
357	4	123	123	255
358	4	123	123	255
359	4	123	123	255
360	4	123	123	255
361	4	123	123	255
362	4	124	124	255
363	4	127	127	255
364	4	130	130	255
365	4	132	132	255
366	4	134	134	255
367	4	136	136	255
368	4	138	138	254
369	4	136	136	254
370	4	133	133	255
371	4	132	132	255
372	4	132	132	255
373	4	133	133	255
374	4	134	134	255
375	4	135	135	254
376	4	132	132	255
377	4	131	131	255
378	4	129	129	255
379	4	127	127	255
380	4	126	126	255
381	4	126	126	255
382	4	126	126	255
383	4	125	125	255
384	4	127	127	255
385	4	130	130	255
386	4	133	133	255
387	4	137	137	254
388	4	142	142	252
389	4	148	148	250
390	4	154	154	248
391	4	156	156	247
392	4	152	152	249
393	4	145	145	251
394	4	144	144	251
395	4	149	149	250
396	4	160	160	249
397	4	178	177	248
398	4	241	241	250
[truncated: 78,001 more rows]
